# Supplementary material for: The Estimation of Genetic Parameters for Chronic Progressive Lymphedema and Body Traits in the Rhenish German Draught Horse
Source: Animals (Basel). 2024 Apr 18;14(8):1214. doi: 10.3390/ani14081214 (PMC11047459; doi:10.3390/ani14081214)
Supplement: Supplementary file 1 [file animals-14-01214-s001.zip]

Archive with 3 entries (3 files):
- Supplementary-Figure-S1-Tables-S1-S11.pdf
- TableS6.xlsx
- TableS7.xlsx
