# Supplementary material for: The Estimation of Genetic Parameters for Chronic Progressive Lymphedema and Body Traits in the Rhenish German Draught Horse
Source: Animals (Basel). 2024 Apr 18;14(8):1214. doi: 10.3390/ani14081214 (PMC11047459; doi:10.3390/ani14081214)
Supplement: Supplementary file 1 [file animals-14-01214-s001.zip › TableS6.xlsx]

## Sheet: Tabelle3
Table S6c. Additive genetic, residual and phenotypic correlations between body size traits and hoof measures of the hind limb including the standard errors for additive genetic and residual correlations using a linear multitrait animal model.
Additive genetic correlations
	Cannon bone circumference	Circumference coronary band	Shore D hardness of hoof horn	Length of the dorsal wall	Length of the heel wall	Front hoof angle
Height at withers	0.62001	0.29658	-0.14015	0.38728	0.43995	0.08019
Body length	0.3086	0.12989	0.37381	0.79132	0.70139	0.255
Chest circumference	0.36089	0.17211	-0.18085	0.37176	0.19087	0.27056
Skinfold thickness	0.49761	0.14779	-0.31623	0.4916	0.26054	-0.42925
Residual correlations
Height at withers	-0.06656	0.2357	-0.02322	-0.15101	-0.02545	-0.2363
Body length	-0.06421	0.38513	0.03935	-0.33355	0.05072	-0.34257
Chest circumference	0.19963	0.3803	0.07427	-0.10176	0.15489	-0.30678
Skinfold thickness	0.266	-0.05563	-0.10857	-0.0813	-0.0189	0.14944
Standard errors for additive genetic correlations
Height at withers	0.0642	0.08562	0.14792	0.08608	0.25582	0.07493
Body length	0.10474	0.10491	0.24439	0.12742	0.17161	0.0789
Chest circumference	0.10476	0.09729	0.16012	0.13133	0.25201	0.10544
Skinfold thickness	0.10722	0.09293	0.16266	0.13803	0.29041	0.16238
Standard errors for residual correlations
Height at withers	0.10774	0.08868	0.07848	0.09405	0.10849	0.10631
Body length	0.07953	0.0749	0.07648	0.07924	0.06418	0.09851
Chest circumference	0.08797	0.07592	0.06119	0.08415	0.05332	0.09537
Skinfold thickness	0.08638	0.08182	0.05979	0.08384	0.06492	0.10823
Phenotypic correlations
Height at withers	0.39001	0.26272	-0.06293	0.1887	0.07678	-0.02364
Body length	0.09148	0.28579	0.11541	0.11047	0.1297	-0.07849
Chest circumference	0.26269	0.29518	0.01038	0.0976	0.14967	-0.03837
Skinfold thickness	0.34901	0.02013	-0.15636	0.14685	0.01794	-0.10093

## Sheet: Tabelle2
Table S6b. Additive genetic, residual and phenotypic correlations between body size traits and hoof measures of the front limb including the standard errors for additive genetic and residual correlations using a linear multitrait animal model.
Additive genetic correlations
	Cannon bone circumference	Circumference coronary band	Shore D hardness of hoof horn	Length of the dorsal wall	Length of the heel wall	Front hoof angle
Height at withers	0.62001	0.29658	-0.14015	0.38728	0.43995	0.08019
Body length	0.3086	0.12989	0.37381	0.79132	0.70139	0.255
Chest circumference	0.36089	0.17211	-0.18085	0.37176	0.19087	0.27056
Skinfold thickness	0.49761	0.14779	-0.31623	0.4916	0.26054	-0.42925
Residual correlations
Height at withers	-0.06656	0.2357	-0.02322	-0.15101	-0.02545	-0.2363
Body length	-0.06421	0.38513	0.03935	-0.33355	0.05072	-0.34257
Chest circumference	0.19963	0.3803	0.07427	-0.10176	0.15489	-0.30678
Skinfold thickness	0.266	-0.05563	-0.10857	-0.0813	-0.0189	0.14944
Standard errors for additive genetic correlations
Height at withers	0.0642	0.08562	0.14792	0.08608	0.25582	0.07493
Body length	0.10474	0.10491	0.24439	0.12742	0.17161	0.0789
Chest circumference	0.10476	0.09729	0.16012	0.13133	0.25201	0.10544
Skinfold thickness	0.10722	0.09293	0.16266	0.13803	0.29041	0.16238
Standard errors for residual correlations
Height at withers	0.10774	0.08868	0.07848	0.09405	0.10849	0.10631
Body length	0.07953	0.0749	0.07648	0.07924	0.06418	0.09851
Chest circumference	0.08797	0.07592	0.06119	0.08415	0.05332	0.09537
Skinfold thickness	0.08638	0.08182	0.05979	0.08384	0.06492	0.10823
Phenotypic correlations
Height at withers	0.39001	0.26272	-0.06293	0.1887	0.07678	-0.02364
Body length	0.09148	0.28579	0.11541	0.11047	0.1297	-0.07849
Chest circumference	0.26269	0.29518	0.01038	0.0976	0.14967	-0.03837
Skinfold thickness	0.34901	0.02013	-0.15636	0.14685	0.01794	-0.10093

## Sheet: Tabelle1
Table S6a. Additive genetic, residual and phenotypic correlations between traits of the front and hind limb including the standard errors for additive genetic and residual correlations using a linear multitrait animal model.
			Front limb					Hind limb									Front limb					Hind limb
Trait	Cannon bone circumference-front limb	Cannon bone circumference-hind limb	Shore D hardness of hoof horn	Front hoof angle	Length of the dorsal wall	Length of the heel wall	Circumference coronary band	Shore D hardness of hoof horn	Front hoof angle	Length of the dorsal wall	Length of the heel wall	Circumference coronary band			Cannon bone circumference-front limb	Cannon bone circumference-hind limb	Shore D hardness of hoof horn	Front hoof angle	Length of the dorsal wall	Length of the heel wall	Circumference coronary band	Shore D hardness of hoof horn	Front hoof angle	Length of the dorsal wall	Length of the heel wall	Circumference coronary band
Additive genetic correlations															Standard errors for additive genetic correlations
Cannon bone circumference-front limb	---	0.82243	-0.03784	-0.15937	0.54529	0.46191	0.50448	-0.34221	-0.21948	0.44024	0.29583	0.48459			---	0.06822	0.14562	0.16157	0.1256	0.14309	0.07623	0.13591	0.12972	0.11123	0.30059	0.09509
Cannon bone circumference-hind limb		---	-0.15306	0.09366	0.42581	0.3095	0.18152	-0.40787	-0.25842	0.21732	-0.06405	0.34861				---	0.14181	0.16681	0.11625	0.15312	0.10689	0.13298	0.11554	0.11467	0.3197	0.11346
Shore D hardness of hoof horn-front limb			---	0.11181	0.19973	-0.09049	-0.18256	0.83845	0.65334	0.55988	0.2654	-0.21704					---	0.19293	0.15233	0.16863	0.14355	0.10541	0.11212	0.11183	0.29059	0.13858
Front hoof angle-front limb				---	-0.33233	0.42635	0.0915	0.14216	0.4508	-0.12629	0.14078	0.20485						---	0.17265	0.18885	0.19361	0.22111	0.14835	0.16172	0.34599	0.18026
Length of the dorsal wall-front limb					---	0.28366	0.18526	-0.19222	-0.39211	0.69968	0.02625	0.31904							---	0.15177	0.12636	0.16655	0.12517	0.08154	0.2906	0.12581
Length of the heel wall-front limb						---	0.44072	-0.27033	-0.12427	0.32075	0.27495	0.30205								---	0.16708	0.1969	0.1786	0.15497	0.33759	0.18741
Circumference coronary band-front limb							---	-0.317	0.0182	0.25853	0.44222	0.83626									---	0.16267	0.14471	0.12451	0.34558	0.05396
Shore D hardness of hoof horn-hind limb								---	0.5507	0.40055	0.26686	-0.38655										---	0.15286	0.15608	0.32938	0.16852
Front hoof angle-hind limb									---	-0.11137	0.23303	-0.07405											---	0.1434	0.38253	0.15347
Length of the dorsal wall-hind limb										---	0.25719	0.18314												---	0.30731	0.13709
Length of the heel wall-hind limb											---	0.50175													---	0.32687
Circumference coronary band-hind limb												---														---
Trait	Cannon bone circumference-front limb	Cannon bone circumference-hind limb	Shore D hardness of hoof horn	Front hoof angle	Length of the dorsal wall	Length of the heel wall	Circumference coronary band	Shore D hardness of hoof horn	Front hoof angle	Length of the dorsal wall	Length of the heel wall	Circumference coronary band			Cannon bone circumference-front limb	Cannon bone circumference-hind limb	Shore D hardness of hoof horn	Front hoof angle	Length of the dorsal wall	Length of the heel wall	Circumference coronary band	Shore D hardness of hoof horn	Front hoof angle	Length of the dorsal wall	Length of the heel wall	Circumference coronary band
Residual correlation															Standard errors for residual correlations
Cannon bone circumference-front limb	---	0.3627	-0.15808	0.14591	-0.07691	0.15968	-0.05333	-0.0919	0.14617	-0.05896	-0.06087	0.01433			---	0.08676	0.08952	0.08813	0.10984	0.08272	0.14847	0.08428	0.10396	0.10836	0.08421	0.09613
Cannon bone circumference-hind limb		---	-0.22344	0.20958	-0.07539	0.26253	0.36045	-0.12744	0.24473	-0.04763	-0.00344	0.30898				---	0.09794	0.09355	0.12976	0.09636	0.17014	0.09514	0.11619	0.12603	0.09382	0.11478
Shore D hardness of hoof horn-front limb			---	-0.09514	-0.1044	-0.24889	0.39058	0.12983	-0.31422	-0.12111	-0.04268	0.32867					---	0.09419	0.12115	0.0873	0.16502	0.0915	0.10501	0.11397	0.08119	0.10951
Front hoof angle-front limb				---	-0.16793	0.04099	0.07197	-0.07852	0.11098	-0.06181	-0.0756	-0.15081						---	0.12612	0.09272	0.18276	0.09814	0.11476	0.1191	0.08611	0.1145
Length of the dorsal wall-front limb					---	0.666	-0.2947	-0.24774	0.05251	0.25046	0.25707	-0.13432							---	0.08347	0.19538	0.09468	0.12381	0.11325	0.08164	0.12403
Length of the heel wall-front limb						---	-0.46557	-0.31831	-0.01594	0.25982	0.27727	-0.28316								---	0.15771	0.08159	0.10967	0.1088	0.07893	0.10596
Circumference coronary band-front limb							---	0.39912	-0.25711	0.01701	-0.08336	0.67704									---	0.13108	0.17021	0.17244	0.12563	0.08829
Shore D hardness of hoof horn-hind limb								---	-0.23731	-0.22581	-0.20885	0.23437										---	0.1202	0.12406	0.08252	0.11281
Front hoof angle-hind limb									---	-0.12237	-0.18843	-0.24005											---	0.14366	0.10545	0.12587
Length of the dorsal wall-hind limb										---	0.1198	0.14614												---	0.09798	0.13466
Length of the heel wall-hind limb											---	-0.09346													---	0.10516
Circumference coronary band-hind limb												---														---
Trait	Cannon bone circumference-front limb	Cannon bone circumference-hind limb	Shore D hardness of hoof horn	Front hoof angle	Length of the dorsal wall	Length of the heel wall	Circumference coronary band	Shore D hardness of hoof horn	Front hoof angle	Length of the dorsal wall	Length of the heel wall	Circumference coronary band
Phenotypic correlations
Cannon bone circumference-front limb		0.55685	-0.11691	0.05445	0.21409	0.25501	0.25116	-0.17233	-0.00826	0.16963	0.00044	0.22485
Cannon bone circumference-hind limb		---	-0.18566	0.15325	0.22666	0.27061	0.22196	-0.23984	-0.02895	0.10898	-0.01565	0.33212
Shore D hardness of hoof horn-front limb			---	-0.03303	0.04083	-0.19834	0.03245	0.35806	0.09409	0.19268	0.00982	0.07325
Front hoof angle-front limb				---	-0.22225	0.14706	0.06791	-0.01662	0.23057	-0.08345	-0.04267	-0.0032
Length of the dorsal wall-front limb					---	0.46392	0.0597	-0.21017	-0.19861	0.52631	0.15679	0.14107
Length of the heel wall-front limb						---	0.05658	-0.30401	-0.05731	0.27243	0.26528	-0.02736
Circumference coronary band-front limb							---	-0.0222	-0.06221	0.1874	0.07879	0.76338
Shore D hardness of hoof horn-hind limb								---	0.07692	0.05218	-0.12693	-0.0377
Front hoof angle-hind limb									---	-0.11573	-0.08101	-0.14847
Length of the dorsal wall-hind limb										---	0.12786	0.16816
Length of the heel wall-hind limb											---	0.04905
Circumference coronary band-hind limb												---
