# Supplementary material for: The Estimation of Genetic Parameters for Chronic Progressive Lymphedema and Body Traits in the Rhenish German Draught Horse
Source: Animals (Basel). 2024 Apr 18;14(8):1214. doi: 10.3390/ani14081214 (PMC11047459; doi:10.3390/ani14081214)
Supplement: Supplementary file 1 [file animals-14-01214-s001.zip › TableS7.xlsx]

## Sheet: Tabelle 6c
Table S7c. Heritabilities (on the diagonal), additive genetic and residual correlations between CPL-score and CPL-bin-scores including the standard errors for additive genetic and residual correlations using a threshold multitrait animal model with a genomic relationship matrix.
Heritabilities and additive genetic correlations
		CPL-score	CPL-bin-score (1 vs 2-6)	CPL-bin-score (1 vs 3-6)	CPL-bin-score (1 vs 4-6)	CPL-bin-score (1 vs 5-6)
CPL-score		0.6	0.81338	0.75794	0.72874	0.29866
CPL-bin-score (1 vs 2-6)			0.33584	0.87953	0.79302	0.20342
CPL-bin-score (1 vs 3-6)				0.39374	0.75362	0.06041
CPL-bin-score (1 vs 4-6)					0.28203	0.25439
CPL-bin-score (1 vs 5-6)						0.32731
Residual correlations
CPL-score			0.17739	0.20993	0.25471	0.17429
CPL-bin-score (1 vs 2-6)
CPL-bin-score (1 vs 3-6)
CPL-bin-score (1 vs 4-6)
CPL-bin-score (1 vs 5-6)
Standard errors for heritabilities and additive genetic correlations
CPL-score		0.11818	0.17187	0.24072	0.32287	0.32835
CPL-bin-score (1 vs 2-6)			0.06618	0.11791	0.11768	0.19657
CPL-bin-score (1 vs 3-6)				0.07648	0.14007	0.2819
CPL-bin-score (1 vs 4-6)					0.06629	0.25234
CPL-bin-score (1 vs 5-6)						0.09481
Standard errors for residual correlations
CPL-score			0.05062	0.05002	0.04586	0.04212
CPL-bin-score (1 vs 2-6)
CPL-bin-score (1 vs 3-6)
CPL-bin-score (1 vs 4-6)
CPL-bin-score (1 vs 5-6)

## Sheet: Tabelle 6a
Table S7a. Heritabilities (on the diagonal), additive genetic, residual and phenotypic correlations between CPL-score and CPL-bin-scores as well as body traits including the standard errors for additive genetic and residual correlations using a linear multitrait animal model with a pedigree-based relationship matrix.
Additive genetic correlations
		CPL-score	CPL-bin-score (1 vs 2-6)	CPL-bin-score (1 vs 3-6)	CPL-bin-score (1 vs 4-6)	CPL-bin-score (1 vs 5-6)	Height at withers	Body length	Chest circumference	Skinfold thickness	Cannon bone circumference-front limb	Cannon bone circumference-hind limb
CPL-score		0.482	0.95561	0.89298	0.92882	0.92969	0.3003	0.21388	0.2574	0.18211	0.57808	0.50042
CPL-bin-score (1 vs 2-6)			0.1536	0.85494	0.87855	0.82961	0.40851	0.30426	0.33411	0.44006	0.68643	0.63447
CPL-bin-score (1 vs 3-6)				0.27	0.70479	0.72951	0.41007	0.39073	0.33618	0.06984	0.53194	0.35071
CPL-bin-score (1 vs 4-6)					0.25081	0.8952	0.15682	-0.01321	0.2652	0.19549	0.61355	0.58058
CPL-bin-score (1 vs 5-6)						0.372	0.23028	0.18144	0.16294	0.06236	0.46192	0.42729
Height at withers							0.72277	0.63979	0.63444	0.27715	0.54161	0.6691
Body length								0.29928	0.29663	0.35944	0.54959	0.39232
Chest circumference									0.29993	0.33543	0.64945	0.47634
Skinfold thickness										0.34946	0.58867	0.55172
Cannon bone circumference-front limb											0.35286	0.84652
Cannon bone circumference-hind limb												0.60592
Residual correlations
CPL-score		0.49015	0.67295	0.75214	0.58017	0.18921	0.16455	-0.10596	0.0003	0.09336	0.19788	0.39969
CPL-bin-score (1 vs 2-6)			0.8464	0.76433	0.02396	-0.28414	0.166	0.08509	0.08664	0.05027	0.02005	0.02104
CPL-bin-score (1 vs 3-6)				0.73	0.19206	-0.26359	0.14884	0.08622	0.04878	0.07043	0.09289	0.20639
CPL-bin-score (1 vs 4-6)					0.74919	0.04579	0.15436	-0.10084	0.00825	0.04058	0.08267	0.25778
CPL-bin-score (1 vs 5-6)						0.628	-0.0779	-0.24195	-0.16629	-0.01899	0.2077	0.26944
Height at withers							0.27723	0.37215	0.48263	0.0918	-0.04441	-0.12286
Body length								0.70072	0.56354	-0.04756	-0.13867	-0.10702
Chest circumference									0.70007	0.20967	-0.06909	0.13313
Skinfold thickness										0.65054	0.20354	0.20722
Cannon bone circumference-front limb											0.64714	0.3445
Cannon bone circumference-hind limb												0.39408
Standard errors for additive genetic correlations
CPL-score		0.06666	0.05166	0.06261	0.05563	0.04105	0.10759	0.1444	0.15041	0.1501	0.12518	0.09139
CPL-bin-score (1 vs 2-6)			0.05936	0.10233	0.11756	0.12525	0.28619	0.24537	0.17675	0.20684	0.16908	0.15151
CPL-bin-score (1 vs 3-6)				0.07089	0.17981	0.14898	0.12547	0.19199	0.15265	0.19771	0.14086	0.14134
CPL-bin-score (1 vs 4-6)					0.07256	0.08926	0.14065	0.17638	0.1976	0.23198	0.18329	0.12916
CPL-bin-score (1 vs 5-6)						0.07569	0.1291	0.22802	0.18679	0.19111	0.16352	0.14098
Height at withers							0.0753	0.12851	0.12088	0.19851	0.13895	0.11232
Body length								0.1001	0.22393	0.2071	0.18242	0.18032
Chest circumference									0.10187	0.21929	0.15265	0.17397
Skinfold thickness										0.10339	0.166	0.16305
Cannon bone circumference-front limb											0.08139	0.08579
Cannon bone circumference-hind limb												0.08272
Standard errors for residual correlations
CPL-score		0.06666	0.04888	0.03766	0.06222	0.09656	0.1289	0.10255	0.0955	0.10677	0.08968	0.10528
CPL-bin-score (1 vs 2-6)			0.05936	0.03407	0.08126	0.09907	0.12468	0.09853	0.09348	0.09744	0.08548	0.09882
CPL-bin-score (1 vs 3-6)				0.07089	0.08004	0.09598	0.11602	0.10375	0.0976	0.09924	0.08682	0.10171
CPL-bin-score (1 vs 4-6)					0.07256	0.0825	0.13131	0.09518	0.08947	0.11051	0.09105	0.08948
CPL-bin-score (1 vs 5-6)						0.07569	0.12687	0.09881	0.08921	0.11037	0.08847	0.1182
Height at withers							0.0753	0.08919	0.08851	0.14607	0.10703	0.14934
Body length								0.1001	0.07769	0.14226	0.08848	0.11721
Chest circumference									0.10187	0.11584	0.09744	0.11546
Skinfold thickness										0.10339	0.10365	0.12987
Cannon bone circumference-front limb											0.08139	0.09714
Cannon bone circumference-hind limb												0.08272
Phenotypic correlations
CPL-score		---	0.70087	0.78123	0.68372	0.50986	0.24295	0.02145	0.10083	0.12959	0.35664	0.45381
CPL-bin-score (1 vs 2-6)			---	0.7749	0.19152	-0.00885	0.21653	0.13076	0.13841	0.13925	0.17464	0.20571
CPL-bin-score (1 vs 3-6)				---	0.32544	0.05273	0.24811	0.17273	0.13054	0.06999	0.22804	0.25255
CPL-bin-score (1 vs 4-6)					---	0.30485	0.13712	-0.07668	0.07871	0.08621	0.24009	0.3664
CPL-bin-score (1 vs 5-6)						---	0.0869	-0.09996	-0.05583	0.01034	0.29976	0.3369
Height at withers							---	0.46159	0.50801	0.17828	0.25471	0.40218
Body length								---	0.48357	0.08413	0.08522	0.11083
Chest circumference									---	0.25009	0.16478	0.27299
Skinfold thickness										---	0.33878	0.3588
Cannon bone circumference-front limb											---	0.5654
Cannon bone circumference-hind limb												---

## Sheet: Tabelle 6b
Table S7b. Additive genetic, residual and phenotypic correlations of CPL-score and CPL-bin-scores with hoof traits of the front and hind limb including the standard errors for additive genetic and residual correlations using a linear multitrait animal model with a pedigree-based relationship matrix.
	Front limb							Hind limb
Trait	Circumference coronary band	Shore D hardness of hoof horn	Length of the dorsal wall	Length of the heel wall	Front hoof angle			Circumference coronary band	Shore D hardness of hoof horn	Length of the dorsal wall	Length of the heel wall	Front hoof angle
Additive genetic correlations
CPL-bin-score (1 vs 2-6)	0.20254	-0.35185	-0.12966	0.3099	-0.02669			0.04848	-0.25769	0.10249	0.14532	-0.12145
CPL-bin-score (1 vs 3-6)	0.13337	-0.13999	0.09191	0.28329	-0.38906			0.00413	0.14033	0.4119	0.38444	0.00972
CPL-bin-score (1 vs 4-6)	0.2977	-0.28759	-0.24022	0.5184	0.3244			0.30784	-0.48419	0.0192	0.31843	-0.28697
CPL-bin-score (1 vs 5-6)	0.40034	-0.6271	-0.19716	0.27249	-0.11717			0.34582	-0.45955	0.06555	0.51158	-0.50175
Residual correlation
CPL-bin-score (1 vs 2-6)	0.23332	0.0993	-0.0219	-0.1058	0.06164			0.1877	0.09416	0.04535	-0.02214	0.10841
CPL-bin-score (1 vs 3-6)	0.18158	0.06164	0.11591	0.07303	0.09849			0.24958	0.01285	0.02824	0.01897	0.04898
CPL-bin-score (1 vs 4-6)	-0.19042	-0.09229	0.40428	0.13347	-0.0981			0.08248	-0.01096	0.25473	0.11655	0.29242
CPL-bin-score (1 vs 5-6)	-0.50487	0.05751	0.21222	0.15268	0.31579			-0.05326	-0.08592	-0.08506	-0.08717	0.36321
Standard errors for additive genetic correlations
CPL-bin-score (1 vs 2-6)	0.12051	0.17435	0.16907	0.21477	0.19606			0.23738	0.25559	0.16914	0.46589	0.18545
CPL-bin-score (1 vs 3-6)	0.12417	0.19555	0.18381	0.22242	0.19848			0.20397	0.26099	0.15012	0.39615	0.17365
CPL-bin-score (1 vs 4-6)	0.13916	0.21023	0.15161	0.2017	0.22857			0.20247	0.26442	0.18964	0.43432	0.18053
CPL-bin-score (1 vs 5-6)	0.10988	0.15377	0.14713	0.21054	0.20999			0.17866	0.24705	0.16378	0.35048	0.15767
Standard errors for residual correlations
CPL-bin-score (1 vs 2-6)	0.2753	0.11863	0.1399	0.12317	0.11019			0.12863	0.11554	0.14541	0.11218	0.14826
CPL-bin-score (1 vs 3-6)	0.28017	0.11955	0.14504	0.12452	0.11438			0.12673	0.1137	0.14122	0.10859	0.1477
CPL-bin-score (1 vs 4-6)	0.26692	0.12048	0.12388	0.11719	0.11078			0.12588	0.10984	0.12484	0.10857	0.1299
CPL-bin-score (1 vs 5-6)	0.24181	0.11779	0.13715	0.11127	0.10638			0.11863	0.09884	0.12774	0.1032	0.13112
Phenotypic correlations
CPL-bin-score (1 vs 2-6)	0.14202	-0.00574	-0.04929	-0.02008	0.04243			0.14817	0.03214	0.05753	-0.00447	0.02966
CPL-bin-score (1 vs 3-6)	0.11469	-0.00008	0.09941	0.12995	-0.03478			0.16706	0.04409	0.17882	0.07156	0.03087
CPL-bin-score (1 vs 4-6)	0.0745	-0.14678	0.14337	0.23166	0.01142			0.1481	-0.11442	0.1595	0.13978	0.0625
CPL-bin-score (1 vs 5-6)	0.105	-0.20609	0.01124	0.19338	0.16434			0.09783	-0.1889	-0.01633	0.01919	-0.04789
